# Supplementary material for: GDE5/Gpcpd1 activity determines phosphatidylcholine composition in skeletal muscle and regulates contractile force in mice
Source: Commun Biol. 2024 May 20;7:604. doi: 10.1038/s42003-024-06298-z (PMC11106330; doi:10.1038/s42003-024-06298-z)
Supplement: Supplementary file 3 — Supplementary Data 1 [file 42003_2024_6298_MOESM3_ESM.xlsx]

## Sheet: Figure 1
Figure 1B-C (Skeletal Muscle)
	Choline	Betaine	GPC
WT	0.0552026	0.0143239	0.0536823
	0.0642635	0.0200887	0.0656633
	0.0439175	0.012888	0.0514303
	0.049055	0.0134505	0.0543272
	0.0258145	0.0123685	0.0466111
GDE5 (+/-)	0.0535825	0.0131763	0.110253
	0.0288207	0.0116978	0.0802529
	0.0390403	0.0138818	0.102307
Figure 1E-G (Liver)
	Choline	Betaine	GPC
WT	0.204382	0.228801	0.350449
	0.33186	0.233011	0.414219
	0.103651	0.148758	0.409869
	0.0627977	0.177687	0.475856
	0.0374463	0.132679	0.379631
GDE5 (+/-)	0.11959	0.0998474	0.656566
	0.0695644	0.124429	0.661158
	0.0689769	0.0988525	0.754407
	0.177148	0.136384	1.02722
Figure 1F
	Intestine	Heart	Liver	Adipose	Kidney	Brain	Muscle	Skin
WT1	0.890006	7.81258	7.11728	0.88531	0.547949	2.72068	18.8486	1.24043
WT2	1.41224	11.1721	5.8433	1.34729	0.814739	3.463	19.8359	0.78037
WT3	0.795608	7.54169	3.59775	0.940318	0.59279	3.29621	15.5219	1.23675

## Sheet: Figure 2
Figure 2A (GDE5 mRNA)
WT	KO
1.19099	0.097262
0.762599	0.059477
0.907876	0.116208
1.21274	0.08911
Figure 2A (GDE5 Activity)
WT	KO
1.89	0.02
1.94	0.12
1.64	0.09
1.8	0
Figure 2B (Skeletal Muscle)
	Choline	Betaine	GPC
WT	0.039249	0.018301	0.061252
	0.047418	0.016108	0.088537
	0.03141	0.016931	0.065257
KO	0.034678	0.011489	26.7513
	0.049299	0.011167	29.4418
	0.02519	0.009004	30.9439
	0.055638	0.014369	30.9407
Figure 2C (Liver)
	Choline	Betaine	GPC
WT	0.268466	0.281486	2.34027
	0.168105	0.304458	1.80876
	0.321703	0.246456	4.59758
KO	0.380249	0.191698	14.278
	0.559111	0.133396	11.1659
	0.303478	0.151538	12.256
	0.391872	0.230437	11.9032
Figure 2D (Adipose)
	Choline	Betaine	GPC
WT	0.028205	0.008264	0.084698
	0.057704	0.026583	0.097526
	0.037654	0.008325	0.057254
	0.03471	0.046835	0.135468
	0.022678	0.005474	0.107311
	0.025901	0.01647	0.09772
	0.036794	0.015111	0.155602
	0.034582	0.005454	0.090981
KO	0.03401	0.00456	0.078066
	0.052107	0.00607	0.101479
	0.045211	0.014523	0.094032
	0.046019	0.027579	0.092227
	0.03343	0.003315	0.05372
	0.053288	0.015054	0.334364
Figure 2E (Kidney)
	Choline	Betaine	GPC
WT	1.92116	0.477813	0.446439
	1.75157	0.426577	0.50197
	1.20998	0.360889	0.667275
	1.67013	0.492084	1.22455
	1.81662	0.573164	1.71313
	1.70484	0.496686	0.910426
	1.88862	0.436842	1.26375
	1.91662	0.440354	0.722787
KO	2.17688	0.474322	0.471322
	1.15697	0.205829	0.444868
	2.14918	0.510327	0.813071
	2.0201	0.850647	0.42491
	2.07257	0.538097	0.972142
	1.66562	0.445744	1.31926
	1.93281	0.405101	1.03615
Figure 2F (Serum)
	Choline	Betaine	GPC
WT	1.65508	1.13537	0.332824
	1.70163	0.799606	0.492984
	1.52635	1.24846	0.448728
	2.07522	0.578652	0.57278
KO	2.40345	0.665808	0.913028
	2.45952	0.609616	1.0361
	2.69652	0.575366	1.56676
	2.40732	0.732764	1.38223
Figure 2H (Contraction Force)
Frequency (Hz)	Absolute Force (mNm/g)
	WT						KO
1	46.969	11.172	28.8266	5.966	22.4903	31.9348	21.4859	0.191657	24.3433	6.89792	0.498698	0.429177	16.4553
10	74.1502	40.4984	36.4278	13.1927	25.9798	77.7666	40.1716	22.7999	44.184	13.7973	24.2077	22.0599	32.7563
20	142.074	63.6606	42.8873	24.9213	60.5487	149.763	71.2332	35.8603	85.5302	26.0374	47.7995	57.6834	39.0459
40	246.691	163.694	153.225	114.856	154.334	213.379	177.453	112.967	207.169	81.1567	153.174	148.296	67.7706
60	316.697	231.211	206.871	145.926	201.057	239.946	229.389	181.808	244.748	139.906	178.513	160.198	146.011
80	353.683	278.808	241.513	176.855	219.997	246.757	258.774	207.435	266.586	191.041	204.565	179.396	206.84
100	393.634	313.511	268.425	216.283	215.722	253.825	307.501	232.14	304.132	221.257	232.425	209.542	237.559
Figure 2J (Fatigability Test)
Time (mins)	Force Decrease (%)
	WT							KO
0	100	94.3087	90.0686	99.129	100	100	100	99.2263	96.2066	99.9326	93.1888	96.6622	100	94.0035
5	72.2684	87.5227	71.8682	46.2606	47.6705	71.3073	65.181	86.3737	83.5722	73.8149	75.9593	75.6301	75.5723	87.4303
10	58.0984	70.7553	53.2977	30.6739	34.7884	60.2227	44.2911	69.5374	66.6086	51.9108	62.1551	59.8193	57.4223	72.9989
15	51.3629	64.4118	49.7652	27.1325	25.5899	52.358	37.3933	59.9722	60.7802	41.2207	57.2762	47.9677	47.0204	62.4073
20	44.2231	58.7231	42.9024	26.8337	26.6197	46.2337	32.799	53.4047	50.4911	29.0283	48.2705	40.9121	39.7284	56.8367
25	37.3892	52.8132	38.5702	23.0314	21.2117	37.4778	29.3438	46.8786	40.4187	22.2324	47.999	34.996	39.2173	48.4874
30	30.1429	44.2206	32.3059	19.2038	17.4022	30.0673	27.8326	39.8563	33.887	19.1544	41.4884	28.696	31.9648	36.7398
35	23.424	35.1371	28.9767	19.2042	12.565	22.1812	25.5892	33.3476	23.6632	15.967	33.3572	25.4728	25.0777	31.8313

## Sheet: Figure 3
Figure 3A
Metabolites	log2FC	-logP
pyruvic acid	0.362831	2.20792
lactic acid	0.179621	0.620537
glycolic acid	0.051548	0.14206
(12)Alanine-2TMS	-0.13237	0.215528
glycine	-2.7786	3.12236
(16)Oxalic acid-2TMS	0.200001	0.486101
(29)3-Hydroxybutyric acid-2TMS	0.685064	1.22686
(43)3-Hydroxyisovaleric acid-2TMS	0.245112	1.00063
(49)Valine-2TMS	-0.35775	1.41867
(53)Urea-2TMS	-0.29221	0.421588
(58)Benzoic acid-TMS	0.020659	0.0428325
(61)Glycerol-3TMS	0.560352	2.58091
(62)2-Aminoethanol-3TMS	0.618516	2.07576
(63)Leucine-2TMS	-0.17558	0.364745
(64)Phosphoric acid-3TMS	-0.0257	0.0590645
(70)Isoleucine-2TMS	-0.26024	0.755293
(74)Proline-2TMS	-0.44351	0.863389
(76)Succinic acid-2TMS	-0.12965	0.303682
(77)Glycine-3TMS	-0.53697	2.56626
(79)Glyceric acid-3TMS	0.313859	1.22384
(82)Fumaric acid-2TMS	0.053124	0.168192
(84)Uracil-2TMS	0.216079	0.531701
(86)Serine-3TMS	-0.46398	1.99301
(91)Threonine-3TMS	-0.37406	1.68819
(102)3-Aminopropanoic acid-3TMS	-0.00655	0.0132943
(115)Malic acid-3TMS	0.003846	0.0121586
(118)Niacinamide-TMS	0.033628	0.130211
(125)N-Acetylserine-2TMS	-0.10115	0.211902
(128)3-Aminoglutaric acid-2TMS	-0.44386	1.94813
(130)Aspartic acid-3TMS	-0.46477	2.04877
(131)Methionine-2TMS	0.415037	1.56643
(132)4-Hydroxyproline-3TMS	-0.70957	2.8339
(134)5-Oxoproline-2TMS	-0.53013	2.66518
(137)4-Aminobutyric acid-3TMS	0.645313	0.889572
(144)Threonic acid-4TMS	0.010569	0.0163075
(145)Cysteine-3TMS	-0.42731	2.04303
(149)2-Hydroxyglutaric acid-3TMS	-0.18907	1.74621
(150)Creatinine-3TMS	-0.11319	0.780477
(157)2-Isopropylmalic acid-3TMS	0
(170)Hypotaurine-3TMS	0.034662	0.0661575
(174)Cadaverine-3TMS	0.069773	0.146758
(175)Glutamic acid-3TMS	0.735775	2.63194
(183)Phenylalanine-2TMS	0.313346	2.14385
(190)N-Acetylaspartic acid-2TMS	0.237039	0.530782
(203)Ribose-meto-4TMS	0.5025	1.28944
taurine	-1.43209	5.2161
glycerol 2-phosphate	4.42276	2.43553
(229)Fucose-meto-4TMS(1)	-0.60747	0.538838
dihydroxyacetone phosphate	3.01402	2.76654
(232)Putrescine-4TMS	2.35467	2.85066
glycerol 3-phosphate	2.45519	2.80454
(243)2-Phosphoglyceric acid -4TMS	0.438983	0.914956
(247)O-Phosphoethanolamine-4TMS	1.02894	3.73034
(251)3-Phosphoglyceric acid-4TMS	0.339551	0.753848
(257)Hypoxanthine-2TMS	0.699682	1.21881
(258)Citric acid-4TMS	-0.11159	0.225571
(262)Ornithine-4TMS	0.687441	1.06374
(284)Fructose-meto-5TMS(1)	-0.17841	0.229087
(287)Adenine-2TMS	0.609105	2.27804
(298)Mannose-meto-5TMS(1)	0.465447	1.66642
(306)Glucose-meto-5TMS(1)	-0.01585	0.0385385
(310)Lysine-4TMS	2.0013	1.45589
(321)Glucose-meto-5TMS(2)	-0.02867	0.0708776
(326)Tyrosine-3TMS	2.71213	0.843712
(327)Mannitol-6TMS	0.011405	0.0337203
(332)Glucuronic acid-meto-5TMS(1)	0.833088	0.834095
(334)Sorbitol-6TMS	0.120941	0.585503
(337)Ascorbic acid-4TMS	1.35885	1.00439
(348)Pantothenic acid-3TMS	-0.02398	0.0544136
(371)Ribose 5-phosphate-meto-5TMS(1)	1.32879	1.96382
(373)Inositol-6TMS(2)	0.202202	1.27501
(383)Norepinephrine-5TMS	0.254301	0.289515
(393)Stearic acid-TMS	0.366391	1.40995
cystamine	6.52304	4.42136
fructose 1-phosphate	0.984117	1.31665
fructose 1-phosphate	1.61608	2.08036
mannose 6-phosphate	0.9674	2.24216
glucose 6-phosphate	1.26444	1.22749
glucose 6-phosphate	1.15991	2.8341
(426)Uridine-3TMS	-0.02456	0.0538621
(435)Inosine-4TMS	0.459416	1.46419
(437)Adenosine-4TMS	0.468978	0.966834
(440)Sucrose-8TMS	1.29192	0.764064
(452)Maltose-meto-8TMS(1)	-0.1631	0.259381
(455)Maltose-meto-8TMS(2)	-0.2366	0.407711
Figure 3B
Metabolites	Normalized level
	KO1	KO2	KO3	WT1	WT2	WT3
Glucose-6p	88.0819	100	86.0335	0.744879	0	25.3259
Mannose-6p	100	79.1115	43.159	8.05162	0	1.55322
Fructose-1p	100	70.0525	38.8441	21.1909	15.6918	0
Glycerol-3p	83.876	100	91.6534	3.4264	0	3.08485
DHAP	100	64.8522	45.7661	0	9.61022	9.27419
Glycerol-2p	75.9115	100	86.8292	8.7669	2.60139	0
Glycerol	100	93.5661	73.3307	19.4272	0	35.1589
Pyruvic acid	100	74.687	50.5618	0	21.9583	37.6244
Figure 3C
Metabolites	Area
	WT						KO
Pyruvic acid	9077	11938	7989	9357	10333	10266	11139	15237	12979	10817	12642	11425	14219
Glycerol	15800	17470	17345	14869	19350	22173	24215	32882	26130	17384	26794	29084	27614
Glycerol-2p	339	123	528	227	100	61	4339	3952	3709	10897	4982	2843	3806
DHAP	174	33	53	196	191	119	734	1209	658	1642	1018	438	1541
Glycerol-3p	115787	104057	117699	104166	116350	86092	466163	731721	400639	1059566	499129	528516	435445
Fructose-1p	1232	170	867	710	262	243	1371	1136	1194	2462	2262	927	3117
Mannose-6p	6338	1714	6011	5306	5442	3921	9085	6853	5937	7853	12233	9524	14062
Glucose-6p	340	68	235	231	367	398	693	574	299	507	768	722	704
Figure 3D
Metabolites	Area
	WT						KO
Glycine	18766	11138	14453	15731	6932	12566	2075	2438	2190	86	1961	1199	3580
Valine	44787	40044	46483	42045	41021	35458	34908	46492	29860	19731	29216	26813	40448
Serine	53339	46905	44017	43390	36410	35867	36508	43285	29685	21277	27487	27076	34533
Threonine	17642	18402	16468	19058	17918	15067	15380	19207	12425	8200	12711	12325	13871
3-Aminoglutaric acid	29672	26219	24462	21711	27798	31897	24313	28104	19747	16142	14552	18329	17553
Aspartic acid	29845	26343	25483	22218	28778	33294	24852	28145	19697	15611	15130	19187	17675
Taurine	2173126	2693750	2297002	2182397	2429657	2158057	1035399	948882	1074893	26986	887054	992942	1058353
4-Hydroxyproline	46121	33998	36548	34530	48268	40798	31227	31499	27147	10020	22277	24362	24874
5-Oxoproline	468503	550492	421575	359046	520508	466422	367442	342822	306039	230537	349117	296718	358593
Cysteine	6661	6463	5993	7226	6179	6190	5504	5643	4656	2437	5758	4239	5350
Glutamic acid	8770	7330	9248	7200	8279	8614	16655	14159	12687	18706	10469	12051	11326
Methionine	322	461	427	402	288	421	578	639	428	658	490	377	439
Hypoxanthine	2816	3008	3659	2871	1801	2544	8181	6021	3552	2327	3957	4251	3352
Ornithine	1432	1132	1441	2353	3050	1760	2522	3455	2018	5862	2698	1861	2566
Lysine	372	257	401	623	1222	450	2452	2467	1396	5607	1377	674	1552
Cystamine	30	21	24	6	78	23	2827	3019	2044	4032	2864	2228	2296
Figure 3F (Hexokinase Activity)
WT	KO
0.052934	0.059873
0.051127	0.064465
0.056071	0.066874
0.049569
Figure 3G (ITT normal diet)
Time (mins)	WT										KO
0	100	100	100	100	100	100	100	100	100	100	100	100	100	100	100	100	100	100	100
15	65.8385	92.1739	75.7576	84.507	68.6131	76.9231	76.1905	78.9474	93.985	84.6847	52.973	80.9524	76.9784	90.4412	61.1111	92.3077	113.636	116.197	78.2313
30	45.3416	49.5652	57.5758	33.8028	54.7445	47.6923	27.7778	44.7368	45.8647	59.4595	48.1081	62.585	56.8345	66.9118	54.321	50.4273	101.948	67.6056	43.5374
60	35.4037	28.6957	51.5151	22.5352	47.4453	45.3846	22.2222	54.6053	48.8722	41.4414	50.2703	49.6599	61.1511	48.5294	50	23.9316	86.3636	55.6338	29.932
90	44.0994	46.9565	54.5455	50.7042	64.2336	61.5385	39.6825	60.5263	60.1504	62.1622	58.9189	59.864	69.7842	54.4118	54.321	41.8803	79.8701	88.0282	42.1769
120	45.9627	65.2174	75	71.1268	74.4526	76.9231	82.5397	69.7368	83.4587	67.5676	71.3513	86.3946	82.0144	80.8824	66.0494	73.5043	76.6234	102.817	48.2993
Figure 3H (Serum Glucose Level)
	WT								KO
ND	156	123	138	163	154	152	132		138	188	174	155	152	173	153
HFD	243.8	227.1	242.2	242.7	233.4	251.4	197.8	213.8	247.6	236.2	276	298.2	291.3	292.5	279.5
Figure 3I (ITT HFD)
Time (mins)	WT						KO
0	100	100	100	100	100	100	100	100	100	100	100	100
15	68.66	95.33	31.49	73.88	75.9	76.03	81.88	93.1	109.72	37.57	87.86	65.47									100	100
30	38.81	40.67	25.41	53.73	45.18	45.89	71.01	60.69	48.61	21.55	60.69	50.36									129.448	74.5763
60	19.4	22.67	13.81	14.93	20.48	18.49	31.88	33.79	25	13.26	29.48	17.99									83.4356	43.2203
90	13.43	16.67	11.6	11.94	25.3	15.07	21.74	38.62	23.61	9.94	26.59	10.07									60.1227	36.4407
120	17.91	26	11.05	14.93	38.55	18.49	23.19	68.97	42.36	8.29	27.75	17.27									58.8957	50
																					58.2822	60.1695
Figure 3J (Glycogen level)
WT	KO
32.0948	40.6237
33.8094	34.6537
30.318	39.3863
31.7162	41.4113
23.5124	41.7948
43.3117	40.8702
32.9991	45.494

## Sheet: Figure 4
Figure 4B (PC species WT-KO)
PC species	WT							KO
16:0-16:0	321068	328499	319809	351874	319597	302568	352472	171277	186802	227077	163776	202103	252623	168202
16:0-16:1	150397	87452	166694	161362	156628	117474	139480	105538	98866	122946	95958	108461	156161	82639
16:0-18:1	627180	618740	804895	705295	641263	602610	703530	440313	477363	628486	419651	523541	716948	386883
16:0-18:2	695941	653927	755563	764982	672440	594024	702436	952776	1243440	1152607	1089650	1106439	1241441	975614
16:0-20:4	670508	570720	654156	668894	673876	542571	647899	500690	576086	691322	545469	578687	550754	527785
16:0-22:6	1166934	1056359	1068706	1215550	1169154	933058	1192492	530693	638264	783480	546549	661835	810814	599536
16:1-22:6	116354	80696	117988	109923	112539	73964	89824	47549	49301	71139	39782	58161	92200	39285
18:1-18:1	103203	99254	121630	144415	104533	91610	110226	151152	219670	211722	174199	174655	272078	165551
18:1-22:6	73775	67285	70951	86396	76779	58162	84645	33220	40008	48080	35412	40029	67517	30827
Figure 4C (PE species WT-KO)
PE species	WT							KO
16:0-18:2	4617	7288	10043	10474	5460	2858	5095	16996	29270	26162	15923	21193	18206	20954
16:0-22:6	753709	647997	666679	708751	705129	560456	660728	579898	651373	746513	562403	696275	777534	649392
18:0-22:6	498931	519840	679590	734023	649120	469461	664412	395053	511431	566593	356749	450751	626002	500826
18:1-22:6	342378	297247	358796	411914	333844	263369	336750	256110	328611	412257	246823	293669	533582	254422
18:2-18:2	32432	23407	37456	40209	31402	24087	30836	47371	98537	83990	45540	82188	68931	81951
18:2-22:6	224931	169216	236372	262961	211813	156389	233835	114084	182030	206891	113598	154674	184812	149172
Figure 4D (PE species WT-KO)
LPC	WT							KO
16:0	122708	131222	125045	148330	98454	118409	112908	100710	103002	126990	100291	105966	105403	85446
18:0	54367	49320	50294	56707	41365	47779	48621	43309	47812	50537	41891	37783	47139	39062
22:6	11316	11816	8797	12859	10621	9743	11735	3963	4645	7200	5409	9024	6677	9446
Figure 4F (PC species Sham-Denervated)
PC Species	Sham					Denervated
16:0-16:1	119937	129651	126717	118832	154535	244934	191023	214011	246373	247605	264349
16:0-18:1	457614	522616	528777	520655	550069	1122131	874621	943503	1286178	1064354	1328665
16:0-18:2	416098	604559	516615	532462	468237	1782064	1525200	1568292	1896314	1757434	1748368
18:1-18:2	37364	41774	36594	37531	32386	285946	298370	251515	269139	294021	279000
16:0-20:4	665060	777202	797280	815265	826144	492075	290092	463137	660914	501886	644129
16:0-22:5	282041	323067	310287	317092	303253	206310	141259	186671	237947	190192	263124
16:0-22:6	3073995	2871558	2409441	3016678	2853510	1828799	1592771	1651688	2036076	1874748	2137343
18:0-22:6	236028	180770	190352	235143	257608	184574	156906	168143	221627	219942	219005
Figure 4G (PC species control-mdx)
PC Species	mdx-control					mdx
16:0-16:1	145550	115627	142972	158907	152621	126253	159750	99529	143383	154193	124823
16:0-18:1	671052	529041	673617	584182	551210	706566	913378	851578	933969	1058649	1001914
16:0-18:2	610810	478797	620062	560287	543256	710769	902061	828708	942510	1062895	893682
18:1-18:2	45262	36259	51416	44268	43528	76366	110346	108623	109757	127301	119844
16:0-20:4	1173169	817066	1064012	1043012	1035370	645270	941122	747623	953802	1017369	778200
16:0-22:5	484959	358740	388201	456502	399201	267463	498986	377437	454621	471503	421505
16:0-22:6	3119293	2830490	2964259	2965625	2519785	1765920	2496586	2001499	2367546	2391417	2239484
18:0-22:6	284687	206353	231260	233510	150106	105168	179261	140714	216721	156354	197814
Figure 4H (TAG species WT-KO normal diet)
TAG species	WT							KO
16:0-16:0-18:1	1103098	962076	1091760	1078639	844637	615003	704536	1019084	1650802	417399	646603	869888	1514150	491178
16:0-18:1-18:1	1517092	1338123	1427115	1455278	1079898	760265	1073380	1866440	1965201	610556	852178	1143226	1578726	707055
16:0-18:1-20:4	1424	17578	13362	12983	9812	3636	8803	28541	35564	537	5269	9568	21396	1045
18:0-18:1-18:1	117603	88753	62632	100369	36230	73195	54151	167280	176854	23033	40200	75733	191171	29575
18:1-18:1-18:1	777044	881080	842953	897179	624645	454363	703504	1199775	1223209	366317	542971	736082	789595	447462
18:1-18:1-18:2	1261219	1292286	1447414	1226951	874064	813417	1078467	1869562	1962949	680361	1045271	1311269	1254991	800503
18:1-18:1-20:1	23131	28737	19828	29661	7404	14328	17637	45943	57175	2595	9659	26117	40688	5277
18:1-18:1-22:6	134	4887	8057	6970	4843	2671	6931	12950	14315	231	951	3715	9764	235
18:1-18:2-18:2	860450	985669	1060224	1050552	858916	615025	921288	1462387	1621130	339025	782962	997856	797634	461788
18:1-20:1-18:2	71325	76561	72899	95823	56749	38280	72912	102533	89645	26473	47944	65063	64332	22526

## Sheet: Figure 5
Figure 5A-C
		16:0-18:2	16:0-22:6	n-3/n-6 ratio
Control	C1	0.754976	1.63006	2.15909
	C2	0.399723	1.12643	2.81802
	C3	0.625588	1.04197	1.66558
	C4	0.60715	1.12792	1.85773
Denervated 3-Days	3-1D	0.580539	0.929868	1.60173
	3-3D	0.738267	0.663316	0.898476
	3-4D	0.839894	1.39225	1.65765
Denervated 7-Days	7-1D	0.841411	0.555122	0.659752
	7-2D	0.934522	0.43405	0.464462
	7-3D	1.08547	0.479641	0.441874
	7-4D	0.918175	0.379474	0.413292
Denervated 14-Days	14-1D	1.60706	0.47466	0.295359
	14-2D	1.52765	1.0158	0.664946
	14-3D	1.78855	1.23495	0.690476
	14-4D	1.5031	0.948871	0.631275
Sham 3-Days	3-1S	0.558332	0.894299	1.60173
	3-3S	0.624562	1.03781	1.66166
	3-4S	0.840191	0.818821	0.974565
Sham 7-Days	7-1S	0.758024	0.988005	1.3034
	7-2S	0.850415	0.710951	0.836006
	7-3S	0.73838	1.65202	2.23736
	7-4S	0.911836	1.43643	1.57532
Sham 14-Days	14-1S	0.59479	1.68035	2.82512
	14-2S	0.537833	1.61747	3.00739
	14-3S	0.580029	2.08113	3.58797
	14-4S	0.618858	1.94458	3.14221
Figure 5D (GDE5 mRNA)
Sham	Den
0.852	0.293
1.12	0.281
0.47	0.315
1.05	0.246
1.06
Figure 5E (GDE5 mRNA)
mdx-con	mdx
1.27	0.155
1.55	0.141
1.96	0.154
0.487	0.0861
0.508	0.138
0.238	0.155
Figure 5G-I
		Choline	Betaine	GPC
Control	C1	0.0322586	0.0490906	0.149522
	C2	0.0184965	0.0230532	0.0644886
	C3	0.0290553	0.0388627	0.0714305
	C4	0.0381544	0.0342473	0.0705101
Denervated 3-Days	3-1D	0.0684859	0.0365313	0.0704495
	3-3D	0.0760752	0.0493757	0.152264
	3-4D	0.0778105	0.044317	0.0952345
Denervated 7-Days	7-1D	0.0756237	0.0344844	0.152548
	7-2D	0.103112	0.0436694	0.141369
	7-3D	0.102976	0.0411154	0.099088
	7-4D	0.0876261	0.0434677	0.118282
	7-5D			0.133493
Denervated 14-Days	14-1D	0.0583053	0.0887279	0.270251
	14-2D	0.0780834	0.0510874	0.337238
	14-3D	0.125289	0.0576825	0.736004
	14-4D	0.109757	0.0530398	0.307876
Sham 3-Days	3-1S	0.0310135	0.0431878	0.0662617
	3-3S	0.0360979	0.0320095	0.0719682
	3-4S	0.0607553	0.0380234	0.0744686
Sham 7-Days	7-1S	0.0405287	0.0348413	0.049803
	7-2S	0.0263103	0.0313169	0.060012
	7-3S	0.0417335	0.0387931	0.048244
	7-4S	0.0325791	0.0339527	0.046417
	7-5S			0.094538
Sham 14-Days	14-1S	0.0430768	0.0287581	0.0860527
	14-2S	0.0357646	0.0340015	0.0656194
	14-3S	0.035557	0.0351415	0.170925
	14-4S	0.0509311	0.0441339	0.0663743
Figure 5J
		n-3/n-6
WT	Sham	9.01177
		7.74571
		7.63098
		5.76743
		4.48016
	Den	2.23954
		2.47718
		2.63314
		2.65
		2.74616
KO	Sham	2.36097
		1.17223
		1.79748
		1.19099
		1.09505
	Den	0.615414
		0.603796
		0.435615
		0.669886
		0.654728
Figure 5K (PLA2 activity)
	GPC (μM)
	0.1	10	1000
S1	0.050323	0.03575	0.031153
S2	0.044119	0.02677	0.029617
S3	0.041131	0.025607	0.032662
S4	0.045261	0.042698	0.025326
S5	0.04747	0.035667	0.025384
S6	0.054422	0.021245	0.04158
S7	0.042288	0.053821	0.032926
S8	0.045416	0.039422	0.034278
S9	0.058078	0.030673	0.032087
S10	0.045871	0.04358	0.031909
S11	0.058388	0.038591	0.027076
S12		0.034976	0.056854

## Sheet: Figure 6
Figure 6A-C
	16:0-18:2	16:0-22:6	n-3/n-6
Corn	0.645064	0.111212	0.172404
	0.700578	0.169684	0.242206
	0.541974	0.0556706	0.102718
	0.487929	0.0932943	0.191205
DHA	0.090087	0.524471	5.82184
	0.037226	0.413279	11.1017
	0.062629	0.382875	6.11335
	0.046899	0.418791	8.92964
Figure 6D (Contraction Force)
Frequency (Hz)	Corn					DHA
1	3.801	4.509	2.184	12.537	13.853	2.272	6.079	7.882	22.409	23.654
10	19.351	15.261	25.299	19.442	34.472	34.086	28.975	29.304	25.261	30.515
20	66.863	54.8	54.42	43.789	66.527	54.124	59.571	66.489	49.503	55.794
40	106.946	113.069	113.573	99.752	138.853	134.278	125.627	151.368	141.379	107.436
60	119.041	125.382	139.782	140.997	178.802	154.316	148.726	190.17	211.661	151.494
80	131.481	134.226	158.165	169.341	201.353	166.092	153.386	217.049	242.014	168.648
100	151.522	135.44	159.439	187.693	197.326	140.269	158.046	253.426	249.756	203.677
Figure 6E (Fatigability Test)
Time (mins)	Corn					DHA
0	100	100	90.1128	97.7338	99.0456	98.3234	96.8522	94.9647	98.1136	84.5164
5	77.19	67.9923	80.4662	64.8628	74.7278	45.5774	62.7046	71.5924	70.6232	62.1226
10	63.4951	48.7871	62.442	55.3761	59.072	41.8451	42.1848	54.4204	56.2304	44.4931
15	54.9682	36.418	56.074	42.1104	52.0061	34.6347	33.527	44.7399	50.8967	35.7101
20	48.3325	27.8612	47.3526	33.818	42.2023	30.7039	26.2213	36.2851	39.6955	32.0864
25	37.2389	24.2451	39.9888	26.2551	36.2031	23.8671	19.4945	28.8207	29.9595	28.324
30	28.4562	20.4949	30.5121	18.1934	27.3167	16.9546	15.1935	21.8303	18.75	22.1385
35	20.4647	15.5137	22.233	12.5207	21.8424	13.7655	10.7807	14.6218	13.7054	16.5104
Figure 6F (PC 16:0-18:2)
WT-Corn	KO-Corn	KO-DHA
0.422163	0.738183	0.033802
0.442534	0.793758	0.041821
0.375386	0.972589	0.130778
0.364284	0.83548	0.128356
0.421045	0.905241	0.212135
Figure 6G (PC 16:0-22:6)
WT-Corn	KO-Corn	KO-DHA
1.23436	0.870946	1.96949
1.69203	1.01224	2.28559
1.73634	0.561284	2.13099
1.44482	0.933912	1.6563
1.55977	0.44325	1.88179
Figure 6H (Force at 60 Hz)
WT-Corn	KO-Corn	KO-DHA
258.153	200.287	190.668
294.819	219.225	262.148
265.68	286.49	316.126
250.159	202.788	201.147
220.181	167.156
Figure 6I (Force at 80 Hz)
WT-Corn	KO-Corn	KO-DHA
264.379	217.897	203.509
293.58	232.819	293.206
284.926	296.526	312.111
268.422	213.388	208.539
249.223	184.987

## Sheet: Figure 7
Figure 7B (Ca-activated maximum force)
WT	KO
126.491	80.771
154.642	128.608
108.739	100.44
154.496	101.579
152.628	84.437
181.928	110.081
177.312	98.9172
Figure 7D (Force [Ca] curve)
[Ca2+]i (μM)	WT					KO
0.4	0	0	0	0	0	0	0	0	0
0.63	0	0	0	0	0	0	0	0	0
0.79	0	0	0	0	0	0	0	0	0
1	6.74811	0	0	0	0	5.70021	4.19597	0	0
1.26	38.0163	7.84983	23.7595	0	0	41.4849	7.34902	5.89849	3.00076
1.58	55.4392	20.6826	57.1147	3.85463	7.20104	77.0232	39.2675	13.2236	25.344
2.51	86.7074	37.1672	90.8314	61.8943	73.6722	85.4328	77.1041	62.8532	76.8157
3.16	89.4706	63.5154				93.3498	91.0017
3.98			100.657	97.3935	90.4203			89.6845	91.4946
6.31			107.525	103.304	110.394			100.576	95.1261
19.95	100	100	100	100	100	100	100	100	100
Figure 7E (Myofibrillar Ca Sensitivity)
WT	KO
1.653	1.522
2.782	1.987
1.72	2.342
2.416	2.126
2.282
Figure 7F (RyR opening probability)
WT	KO
70.0768	78.5439
37.6757	86.6909
69.1229	89.9973
75.6917	91.3333
47.5444	74.4946
76.8074	58.9045
59.3381	74.3323
